# Supplementary material for: Comprehensive Evaluation of 17 Qualities of 84 Types of Rice Based on Principal Component Analysis
Source: Foods. 2021 Nov 22;10(11):2883. doi: 10.3390/foods10112883 (PMC8622839; doi:10.3390/foods10112883)
Supplement: Supplementary file 1 [file foods-10-02883-s001.zip › Table S2.xlsx]

## Sheet: Sheet1
Sample	Protein content(%)	Peak viscosity(RVU)	Hold viscosity (RVU)	Final viscosity (RVU)	Peak time(min)	Pasting temperature（℃）	Amylose content（%）	Exterior	Taste	Taste value	Brown rice percentage (%)	Milled rice percentage (%)	Head rice percentage (%)	Length(mm)	Width（mm）	Chalkiness（%）	Water uptake ratio
0N-Tianyuanxiangjing	8.41	305.42	204.28	322.22	6.34	85.52	17.04	7.6	7.8	70	78.35	68.27	63.03	5.95	2.11	1.07	3.61
25N-Tianyuanxiangjing	8.11	278.97	193.36	301.81	6.48	85.02	17.94	7.3	7.8	72	77.64	66.85	61.92	5.98	2.1	2.02	3.61
50N-Tianyuanxiangjing	9.64	268.83	175.25	291.47	6.3	86.18	17.56	7	7.2	66	81.69	70.72	66.98	6.32	2.14	1.36	3.39
75N-Tianyuanxiangjing	9.66	289.17	198.08	317.44	6.43	85.73	18.34	6.8	7	68	81.11	70.02	67.33	6.21	2.1	1.59	2.46
100N-Tianyuanxiangjing	9.62	267.28	183.89	302.78	6.43	87.07	17.03	6.8	7.1	64	81.2	70.21	67.26	6.34	2.13	1.04	3.23
125N-Tianyuanxiangjing	9.6	252.56	164.11	274.06	6.3	85.43	16.74	6.6	6.7	65	81.65	70.85	65.34	6.09	2.1	1.49	3.37
150N-Tianyuanxiangjing	9.76	259.14	172.42	288.11	6.3	87.05	17.16	7	7.2	65	81.89	71.06	67.59	6.29	2.13	1.31	3.35
175N-Tianyuanxiangjing	9.38	269.81	176.56	297.03	6.28	85.75	17.32	7	7.3	66	81.28	70.52	67.27	6.21	2.13	0.81	3.19
200N-Tianyuanxiangjing	10.08	247.28	156	267.25	6.26	85.78	16.38	6.4	6.6	65	81.35	70.23	64.7	6.06	2.07	2.32	3.17
250N-Tianyuanxiangjing	9.94	262.89	171.61	284.69	6.32	85.45	15.41	6.8	7	69	81.52	70.46	64.64	6.07	2.08	2	3.27
300N-Tianyuanxiangjing	9.9	254.58	160.89	273.47	6.22	84.93	16.58	7.4	7.4	72	81.65	70.71	64.64	6.03	2.09	2.34	3.23
350N-Tianyuanxiangjing	9.54	275.56	187.64	300.25	6.4	85.47	16.26	7.3	7.5	69	82.25	71.51	65.97	6.02	2.11	2.35	3.35
25N-JiafengyouⅡ	9.58	273.67	149.36	254.69	6	77.15	17.57	7.3	7	81	78.03	68.71	67.1	5.66	2.2	1.84	3.49
50N-JiafengyouⅡ	7.24	285.39	148.92	255.61	5.92	75.59	19.94	7.7	7.3	85	77.95	67.84	65.19	5.72	2.29	3.95	3.78
75N-JiafengyouⅡ	8.61	269.03	143.89	242.92	5.92	75.93	20.26	7.3	7.2	79	78.31	69.03	67.36	5.68	2.27	5.45	3.56
100N-JiafengyouⅡ	8.37	258.44	131.17	230.89	5.88	75.98	20.16	7.5	7.4	84	78.16	68.24	66.48	5.76	2.27	4.38	3.42
125N-JiafengyouⅡ	8.07	242.86	129.36	220.14	5.92	75.93	19.67	6.9	7	75	79.03	68.49	65.23	5.54	2.27	5.96	3.27
150N-JiafengyouⅡ	8.35	248.22	129.06	221.03	5.76	75.9	20.27	6.3	6.4	74	78.48	68.2	65.33	5.58	2.3	6.02	3.8
175N-JiafengyouⅡ	8.47	263.64	138.86	239.19	5.98	76.73	20.08	6.5	6.5	76	78.75	68.49	64.24	5.55	2.27	4.7	3.62
200N-JiafengyouⅡ	8.09	266.53	135.31	231.33	5.92	75.68	19.6	6.8	6.9	76	80.04	70.45	68.41	5.59	2.28	5.67	3.42
250N-JiafengyouⅡ	8.93	253.89	136.44	236.36	5.94	76.38	20.43	6.7	6.9	75	78.89	68.05	64.14	5.44	2.28	6.09	3.76
300N-JiafengyouⅡ	8.67	273.58	152.83	256.86	6.1	76.05	20.08	6.9	7	76	79.07	69.67	66.29	5.56	2.28	5.51	3.67
350N-JiafengyouⅡ	9.36	244.47	130.11	220.86	5.96	77.15	19.95	6.5	6.6	72	78.87	69.34	66.42	5.48	2.3	5.07	3.47
25N-Yongyou7850	8.03	346.58	237.94	402.53	5.82	85.5	18.81	7.6	7.9	71	79.73	69.29	67.19	5.06	2.29	3.77	3.48
50N-Yongyou7850	6.76	364.56	239.89	396.39	5.74	82.63	18.55	7.9	8.1	74	81.07	69.88	66.34	5.06	2.31	5.22	3.57
75N-Yongyou7850	7.16	365.47	229.39	377.06	5.84	82.95	17.57	7.9	8.1	74	81.73	71.71	69.37	5.1	2.27	4.71	3.39
100N-Yongyou7850	7.22	343.75	235.89	395.53	5.82	84.08	14.48	7.7	7.9	72	81.09	69.74	66.49	5.05	2.31	6.44	3.56
125N-Yongyou7850	8.23	333.03	238.22	406.06	5.88	84.97	18.39	7.1	7.3	68	81.49	70.38	66.14	4.94	2.3	7.94	2.91
150N-Yongyou7850	7.38	338.42	230.61	384.72	5.82	82.9	18.03	7.5	7.6	70	81.85	70.88	66.9	5.03	2.35	6.58	3.58
175N-Yongyou7850	6.92	361.25	230.25	393.92	5.9	82.67	18.39	7.3	7.6	69	81	70.6	67.35	5.12	2.32	5.17	3.33
200N-Yongyou7850	8.35	322.44	218.64	372.47	5.74	83.43	18.29	7.1	7.3	67	82.11	71.44	66.6	4.88	2.3	8.21	3
250N-Yongyou7850	8.94	324.67	222.11	378.75	5.84	83.88	19.11	6.9	7.2	65	82.68	72.4	68.92	4.94	2.31	8.34	3.11
300N-Yongyou7850	8.25	339.19	223.89	383	5.74	83	19.43	7.3	7.5	70	82.33	70.97	67.02	4.97	2.31	7.79	3.47
350N-Yongyou7850	9.28	305.31	202.56	348.06	5.71	84.17	19.54	7.1	7.3	66	82.55	72.53	69.42	4.83	2.27	5.49	3.21
75N-Yongyou4949	7.75	328.19	171.78	288.69	5.87	72.74	17.09	7.8	8.1	74	82.27	72.59	71.03	5.04	2.22	3.29	3.4
100N-Yongyou4949	7.58	367.86	206.08	337.22	6	80.75	19.05	7.8	8.1	74	81.75	71.8	70.62	5.12	2.27	3.39	3.52
125N-Yongyou4949	8.51	336.25	181.58	304.58	6.14	73.85	15.99	7.6	8.1	70	83.05	73.03	72	5.05	2.26	3.41	3.08
150N-Yongyou4949	7.81	319.83	167.22	285.42	5.84	82.32	17.84	7.5	7.7	71	82.05	72.15	70.62	5.04	2.29	3.7	3.36
175N-Yongyou4949	7.6	344.64	196.06	319.72	6.12	73.61	17.28	7.6	7.8	72	81.89	72.28	70.74	5.11	2.27	2.82	3.38
200N-Yongyou4949	9.4	287.03	152.39	251.11	5.94	72.17	17.73	7.5	7.8	68	83.85	73.93	71.61	4.92	2.25	3.78	2.99
250N-Yongyou4949	9.96	317.75	169.39	282.33	5.77	81.47	16.83	6.7	7.1	63	83.43	73.69	71	4.84	2.22	3.78	3.07
300N-Yongyou4949	7.85	348.83	175.44	302.64	5.76	76.1	17.02	7.1	7.5	67	82.71	72.29	70.03	5.03	2.29	4.39	3.45
350N-Yongyou4949	9.68	290.5	155.56	258.56	5.78	80.16	15.66	6.9	7.2	66	82.61	73.33	71.89	4.88	2.22	1.93	3.22
0N-Yongyou7850	4.96	359.86	245.36	409.78	5.82	83.25	20.28	8.4	8.6	81	79.15	68.67	66.41	5.03	2.27	2.75	4.02
0N-Yongyou4949	5.36	350.17	199.08	325.19	5.6	73.07	18.9	9.4	9.6	87	79.04	69.61	68.33	4.94	2.23	2.72	3.86
25N-Yongyou4949	6.47	373.89	197.69	319.47	5.94	73.13	17.74	8.5	8.7	80	80.05	70.37	69.58	5.04	2.26	1.79	3.69
50N-Yongyou4949	6.43	347.69	183.28	303.86	5.92	72.07	18.79	8.4	8.8	79	80.6	69.58	67.41	5.1	2.27	3.03	3.82
0N-MeixiangzhanⅡ	5.22	388.78	245.67	412.81	5.68	79.08	21.43	9	8.7	89	76.09	66.45	61.14	5.26	1.71	3.77	4.69
25N-MeixiangzhanⅡ	7.1	363.97	229.19	389.61	5.76	80.97	19.8	8.1	7.9	85	76.25	67.28	63.63	5.34	1.72	2.72	3.97
50N-MeixiangzhanⅡ	5.77	334.28	211.44	376.19	5.74	74.77	20.83	8.2	8	86	78.03	68.38	62.61	5.46	1.76	5.36	3.96
100N-MeixiangzhanⅡ	7.36	342	221.78	384.53	5.78	80.22	20.09	7.1	7.1	81	78.73	69.1	63.33	5.45	1.73	6.51	3.92
125N-MeixiangzhanⅡ	8.07	327.56	214.25	394.64	5.62	81.42	21.72	7	7	78	78.85	69.08	64.64	5.6	1.75	5.45	3.23
150N-MeixiangzhanⅡ	8.07	340.53	219.89	402.67	5.74	79.13	21.55	7.2	7.1	79	79.24	68.86	63.83	5.56	1.78	5.64	3.55
175N-MeixiangzhanⅡ	7.16	357.94	220.75	409.22	5.74	76.28	21.11	7.3	7.2	80	78.32	68.87	63.5	5.6	1.77	5.96	3.49
0N-Lvyinzhan	5.37	392.33	249.42	431.83	5.78	85.75	18.44	8.7	8.4	89	76.25	64.05	59.82	5.3	1.85	4.4	4.4
25N-Lvyinzhan	7.64	358.28	247.06	422.31	5.88	87.07	18.3	7.5	7.4	83	76.93	65.52	61.46	5.4	1.86	4.19	3.94
50N-Lvyinzhan	6.58	354.94	236.53	399.75	5.73	85.15	19.1	8.7	8.6	86	79.92	68.97	65.52	5.85	1.95	5.98	3.79
75N-Lvyinzhan	7.79	415	255.36	414.31	5.72	82.97	19.33	7.4	7.3	81	80.4	68.77	66.78	5.89	1.91	5.61	3.68
100N-Lvyinzhan	6.82	356.19	242.75	410.78	5.72	82.97	20.93	8.1	7.9	85	79.92	68.6	64.91	5.76	1.94	5.24	3.97
150N-Lvyinzhan	7.72	321.58	197.17	367.36	5.62	83.58	20.12	7.1	7.1	78	80.44	69.1	65.99	5.85	1.98	6.58	3.49
175N-Lvyinzhan	7.06	339.72	214.14	391.97	5.7	81.38	20.14	7.7	7.6	83	80.72	69.98	66.87	5.87	1.96	7.37	3.55
0N-Huanghuazhan	5.97	418.67	237.78	397.31	5.61	74.82	23.61	8.7	8.5	88	76.85	67.5	63.41	5.42	1.72	1.58	4.68
25N-Huanghuazhan	7.22	414	251.19	412.03	5.76	73.85	20.69	8.2	7.9	85	77.65	68.05	62.63	5.49	1.76	2.39	4.18
50N-Huanghuazhan	7.56	373.75	228.17	388.25	5.67	74.07	22.96	8.3	8	86	78.15	67.8	60.11	5.44	1.78	3.95	4.25
100N-Huanghuazhan	8.53	333.97	226.86	384.75	5.8	83.47	21.92	7.8	7.5	81	78.24	67.11	60.24	5.59	1.8	4.43	4.02
150N-Huanghuazhan	9.02	327.61	217.19	382.64	5.84	82.37	20.39	7.5	7.3	79	79.71	69.42	62.32	5.64	1.83	3.84	3.94
175N-Huanghuazhan	8.05	365.83	237.89	399.58	5.72	80.63	19.07	7.7	7.5	82	79.05	69.25	63.14	5.61	1.79	2.98	4.7
0N-JiafengyouⅡ	5.83	305.78	158.33	270.08	5.94	75.17	19.4	8.4	8.1	88	76.32	66.02	63.65	5.58	2.21	3.77	3.8
75N-MeixiangzhanⅡ	9.84	371.22	206.72	372.97	5.6	76.77	19.5	6.6	6.6	75	79.25	69.06	64.8	5.49	1.69	5.87	3.5
200N-MeixiangzhanⅡ	10.43	327.44	204.03	377.31	5.66	79.48	20.13	6.3	6.2	71	79.56	69.22	65.2	5.64	1.76	4.46	3.23
250N-MeixiangzhanⅡ	9.94	320.89	201.94	381.42	5.66	79.37	19.62	6.2	6.2	71	78.72	68.17	62.57	5.47	1.74	5.73	3.33
300N-MeixiangzhanⅡ	10.02	305.94	195.25	369.58	5.72	77.1	19.27	6.5	6.5	74	78.71	68.37	63.57	5.55	1.76	6.55	3.13
350N-MeixiangzhanⅡ	10.93	314.67	191.81	357.81	5.58	79.13	19.03	6	6.1	71	79.85	70.32	67.19	5.55	1.7	4.01	3.24
125N-Lvyinzhan	8.85	327.47	228.28	381.39	5.74	83.85	19.98	7.1	7	76	81.32	71.07	67.71	5.71	1.94	6.39	3.2
200N-Lvyinzhan	9.38	295.72	201.08	348.53	5.67	84.68	20.01	6.8	6.7	73	80.89	69.51	66.14	5.79	1.95	6.92	3.08
250N-Lvyinzhan	10.23	294.19	199.61	359.36	5.84	86.3	19.08	6.6	6.7	74	80.25	69.02	65.32	5.67	1.91	6.96	3.32
300N-Lvyinzhan	8.71	319.47	217.56	377.64	5.64	84.6	19.47	7.4	7.2	79	81.72	71.12	67.68	5.77	1.94	7.24	3.29
350N-Lvyinzhan	9.8	366.75	240	395.56	5.88	82.25	18.65	6.6	6.6	75	81.89	71.52	69.01	5.68	1.92	4.74	3.59
75N-Huanghuazhan	10.02	375.06	230.94	377.75	5.74	76.67	19.06	6.7	6.6	74	79.56	69.16	63.8	5.6	1.76	3.67	3.84
125N-Huanghuazhan	9.84	344.53	226.92	383.56	5.77	81.79	19.33	7.1	7	78	79.32	69.88	63.77	5.54	1.77	3.55	3.47
200N-Huanghuazhan	10.59	353.36	231.14	387.11	5.86	81.13	16.78	7	6.8	76	79.65	69.38	63.59	5.54	1.75	2.16	3.62
250N-Huanghuazhan	11.68	331.89	219.17	380.81	5.8	82.95	18.34	7	6.7	74	80.44	70.01	64.69	5.64	1.77	2.55	3.53
300N-Huanghuazhan	11.86	305.03	205.56	355.78	5.83	84.72	18.91	7	6.7	74	79.01	68.43	62.25	5.61	1.78	2.84	3.51
350N-Huanghuazhan	11.32	329.42	211.97	362.97	5.64	82.27	17.79	6.5	6.5	71	80.47	70.92	68.36	5.83	1.75	2.65	3.76
